# Supplementary material for: Pro-inflammatory cytokines in aqueous humor from dogs with anterior uveitis and post-operative ocular hypertension following phacoemulsification, primary glaucoma, and normal healthy eyes
Source: PLoS One. 2022 Aug 23;17(8):e0273449. doi: 10.1371/journal.pone.0273449 (PMC9398016; doi:10.1371/journal.pone.0273449)
Supplement: S1 Table — Pro-inflammatory cytokine levels (normalized Total Peak Area, nTPA) for the ‘glaucoma group,’ ‘POH group,’ and ‘normal group.’ This table displays the sample identification, dog number (corresponding to Table 1), study group, IOP at the time of aqueous humor collection, and nTPA for all cytokines. (XLSX) [file pone.0273449.s001.xlsx]

## Sheet: Sheet1
Sample ID	Dog#	Eye	Group	IOP	TNFa_3	TNFa_5	IL1a_3	IL1a_5	IL1a_manual	IL1b_3	IL1b_3	IL1b_maunal	IL3_3	IL3_5	IL3_manual	IL4_3	IL4_5	IL4_manual	IL5_3	IL5_5	IL5_manual	IL6_3	IL6_5	IL6_manual	IL8_3	IL8_5	IL8_manual	IL12a_3	IL12a_5	IL12a_manual	IL12b_3	IL12b_5	IL12b_manual	IL13_3	IL13_5	IL13_manual	IL18_3	IL18_5	IFNg_3	IFNg_5	ILFg_manual	CSF2_3	CSF2_5	CSF2_manual	TPO_3	TPO_5	TPO_manual
1E	1	OD	POH	12	0.0132368	0.0277911	0.013843	0.00112959	0.013843	0.00328186	0.00770554	0.00313228	0.0120779	0.0191031	0.0120779	0.000655973	0.000978998	0.00140873	0.0141522	0.955103	0.00605339	0.00110553	0.000337008	0.00110553	0.0165049	0.0141181	0.0165049	0.00693519	0.00964138	0.00693519	0.00167523	0.00448097	0.00217651	0.000348881	0.000871657	0.000264819	0.462947	0.00938124	0.0147658	0.0843332	0.0147658	0.00414754	0.26071	0.00874475	0.000292243	0.0688252	0.000353252
1F	1	OS	POH	50	0.0124557	0.0250634	0.00234241	0.00889375	0.00389497	0.00477983	0.00342027	0.00477983	0.0139091	0.0216109	0.0212026	0.000878093	0.000180264	0.000907425	0.0120994	0.731338	0.0239625	0.00189095	0.0004655	0.0026396	0.00668987	0.0149531	0.00668987	0.00111547	0.00451145	0.00139749	0.00159688	0.00358843	0.00327088	9.53996e-05	0.00011499	0.000116097	0.377268	0.0039333	0.0908943	0.0217466	0.0908943	0.00274223	0.0536408	0	0.00024387	0.0409498	0.00024387
1K	1	OS	POH	25	0.0108851	0.0368539	0.0139599	0.0752811	0.0139599	0.00178652	0.00631213	0.00178652	0.00807649	0.0110436	0.00870727	0.0024714	0.00195376	0.0024714	0.0154521	1.60824	0	0.00489926	0.000738008	0.00489926	0.0208139	0.0232061	0.0208139	0.0147795	0.0201367	0.0147795	0.00414841	0.0108196	0.00414841	0.000717413	0.000379884	0.000717413	0.666966	0.0083766	0.222577	0.0211664	0.246964	0.00676915	0.111675	0	0.000343794	0.0900435	0.000343794
1I	2	OD	POH	29	0.0147112	0.0226756	0.00176463	0.000910066	0.00176463	0.00245843	0.00695026	0.000157918	0.0165583	0.012553	0.0165583	0.00140631	0.000353909	0.00138642	0.0275241	1.0419	0.077374	0.00115053	0.00263045	0.00151188	0.0173119	0.0299012	0.0713827	0.00708819	0.00551877	0.00708819	0.000702195	0.00313522	0.000702195	0.000589639	0.000305671	0.000689938	0.268418	0.00308661	0.0457506	0.0732193	0.0465352	0.00255586	0.0962333	0.000127494	4.07608e-05	0.0412591	4.07608e-05
1J	2	OS	POH	35	0.00969047	0.0199507	0.000919149	0.00701539	0.0016889	0.00229911	0.00168533	0.000578579	0.0144216	0.00980539	0.0144216	0.000354466	0.000572309	0.000765429	0.00685323	0.802179	0.000164295	6.86912e-05	7.28682e-05	9.09117e-06	0.00478007	0.0158149	0.0067787	0.00434492	0.00253012	0.00434492	0.000633986	0.00180745	0.000633986	2.16726e-05	0.000457016	0	0.253362	0.00229567	0.0353835	0.0120381	0.0353835	0.000164303	0.19382	6.54974e-05	7.94779e-06	0.0194934
1L	3	OS	POH	48	0.0151646	0.0377819	0.00326346	0.015758	0.00326346	0.00266571	0.0159783	0.00406389	0.0104325	0.00777466	0.0146094	0.00216425	0.00126457	0.00216425	0.0125316	0.703395	0.00243262	0.0011028	0.00350271	0.00115751	0.00509477	0.0490058	0.00756501	0.00970192	0.0047517	0.0260249	0.00210233	0.0132754	0.0132812	0.000213614	0.000830812	0.000228107	0.479201	0.00672789	0.0194397	0.058395	0.0194397	0.000825079	0.151049	0.000915538	0.000417957	0.0529643	0.000417957
1M	3	OD	POH	31	0.0108401	0.0411494	0.00417639	0.01452	0.00417639	0.000978102	0.00578634	0.000978102	0.0169624	0.014928	0.0169624	0.000244429	6.04584e-05	0.000318437	0.0170658	0.853185	0	0.00471399	0.000284909	0.00471399	0.00765548	0.00988493	0.00765548	0.00953854	0.0103914	0.00953854	0.000416613	0.00894787	1.75261e-05	0.000224233	0.000350049	0.000291097	0.453632	0.000888068	0.0724195	0.0373151	0.0724195	0.000645739	0.142861	4.1661e-05	7.59246e-06	0.0169145
1N	4	OD	POH	12	0.00792077	0.0516931	0.00757135	0.0116222	0.00277844	0.000132698	0.00982137	6.91729e-05	0.0120378	0.0174029	0.020457	0.000909025	0.000208168	0.00148557	0.0229415	1.07538	0.0421872	0.00381748	0.000124962	0.000973422	0.00853552	0.0295093	0.00527916	0.00282338	0.00450169	0.00165839	0.00111237	0.00296746	0.00118522	0.000253339	0.000230716	0.000656022	0.268362	0.00886445	0.0392173	0.0458173	0.0668253	0.00554161	0.154943	0.000234759	0.000216819	0.0208684	0
1O	4	OS	POH	26	0.0139955	0.0283073	0.00118249	0.00378351	0.00757135	0.000659278	0.00504367	0.000132698	0.0151002	0.0159039	0.0120378	0.00273216	0.00211453	0.00185957	0.00814273	0.408778	0.0229415	0.00441711	0.00511316	0.00389402	0.00885054	0.0205368	0.00853552	0.00456953	0.0055682	0.00545264	0.000230169	0.00361654	0.00116625	0.000153216	0.000400004	0.000185496	0.36553	0.00361874	0.117586	0.00944242	0.0528756	0.00382939	0.0482376	0.00697553	1.00794e-05	0.0329229	0
1P	5	OD	POH	23	0.00410528	0.0541553	0.00129454	0.00144025	0.00186728	0.00034693	0.00191012	0.000659278	0.014158	0.021133	0.0151002	0.00148557	0.000724967	0.00273216	0.0129051	0.362115	0.00814273	0.000973422	8.42816e-06	0.00441711	0.00527916	0.0212736	0.0247532	0.00151751	0.00803887	0.00456953	0.00118522	0.00705901	5.71458e-05	0.000257346	9.07004e-05	0.000257346	0.352582	0.00385106	0.0597229	0.00137928	0.117586	0.000234759	0.122577	0.000115608	0	0.0204952	1.00794e-05
C1	6	OD	Glaucoma	65	0.00495714	0.0479852	0.0059063	0.0265119	0.0059063	0.000545376	0.00387216	5.8819e-05	0.00881915	0.0116002	0.0126992	0.00104438	0.00090218	0.00104438	0.0228315	0.787387	0.000332977	1.84318e-05	0.00385202	1.84318e-05	0.00941235	0.00868612	0.0133181	0.00519	0.00885088	0.00642373	7.3412e-05	0.00457905	7.3412e-05	0.0002015	5.56246e-06	0.000249652	0.656471	0.00544243	0.000338181	0.0231654	0.000338181	0.000619772	0.449601	0	5.81319e-06	0.147937	0
C2	7	OS	Glaucoma	6	0.00971239	0.0242554	0.0166849	0.00290905	0.0345588	0.000106638	0.00230136	0.000106638	0.0151639	0.012067	0.0151639	0.000755611	0.000303212	0.000755611	0.0134235	1.44633	0.00898103	0.00036412	0.000178276	0.00036412	0.0105823	0.0159909	0.0105823	0.00438469	0.0135347	0.00583321	0.00099695	0.00222567	0.00099695	0.000473883	0.00036947	0.000473883	0.774719	0.011064	0.342238	0.00363364	0.14751	0.00306352	0.187803	0.00306352	3.35231e-05	0.0944235	3.35231e-05
C3	8	OS	Glaucoma	69	0.0393201	0.145008	0.0409727	0.0537393	0.0409727	0.00184987	0.0186399	0.00232222	0.0117377	0.00985866	0.0131954	0.00156186	0.00194066	0.00227803	0.0743959	1.4472	0	0.00124486	0.000783173	0.00124486	0.0434436	0.0226903	0.126686	0.0132369	0.031134	0.0132369	0.00763485	0.0133697	0.00763485	2.87947e-05	1.13587e-05	2.92702e-05	1.54741	0.024628	0.944459	0.61218	1.10125	0.0154983	0.755419	0.0154983	0.00145598	0.0299778	0.00401437
C4	9	OD	Glaucoma	23	0.0124858	0.029805	0.00199543	1.12837	0.00199543	0.000145072	0.00184902	0.000113286	0.0139729	0.0245497	0.0139729	0.00186355	0.000718973	0.00186355	0.00862648	1.13476	0	3.78087e-05	0.000749416	3.78087e-05	0.00499009	0.0126518	0.00633262	0.00540977	0.00710737	0.00540977	1.16322e-05	0.00209742	1.16322e-05	8.51287e-05	5.20718e-05	0.000372335	0.523534	0.00994406	0.131662	0.0170896	0.145075	0.00167844	0.239472	0.00167844	3.39705e-06	0.00193753	3.39705e-06
1B	10	OD	Glaucoma	60	0.0224207	0.052375	0.00192224	0.00500146	0.0022623	8.82722e-05	0.00338043	0.000101158	0.0133118	0.0158981	0.0146573	0.00116468	0.000368172	0.00116468	0.00384312	1.14389	0.000388578	0	8.93022e-05	0	0.000596344	0.0188706	0	0.00921711	0.0122975	0.00921711	0.000885746	0.000320305	0.000885746	0.000132911	0.000320566	0.000132911	0.369137	0.00165874	0.124404	0.0211852	0.128577	0.00291878	0.074083	0.00291878	0	0.0503453	0
1C	10	OS	Glaucoma	54	0.0220511	0.0439432	0.000741194	0.00145872	0.00128239	0.000190629	0.00291937	4.68757e-05	0.0136916	0.0127263	0.0198971	0.000704648	0.000481263	0.000711871	0.00522947	1.29666	0	0.000654424	0.000729565	0.000654424	0.0129662	0.0239965	0.0191083	0.00390454	0.0103846	0.00390454	0.00162131	0.00411942	0.00162131	0.000161213	0	3.92294e-05	0.415294	0.00308551	0.104952	0.498262	0.138946	0.00516952	0.0648088	0.00516952	9.66248e-06	0.0514887	9.66248e-06
N2	11	OS	Normal	19	0.000523144	0.00204687	0.00243164	0.00360034	0.00243164	0.000355056	0.000282245	3.46371e-05	0.0123767	0.0153274	0.0183238	0.000217664	0.000661999	0.000224023	0.00395689	0.189067	0.00348773	0.000504767	4.31468e-05	0.000789471	0.00166687	0.00092414	0.00208007	0.00523929	0.00121918	0.0105891	6.16686e-05	0.00524557	0	0.0001113	4.38584e-05	0.000121516	0.0857168	0.00329351	0.00529278	0.0409104	0.00529278	6.49919e-05	0.172697	6.49919e-05	1.1867e-05	0	1.1867e-05
N3	12	OD	Normal	19	0.00119783	0.00106334	1.2761e-06	0.0065294	0	8.46974e-05	0.00129066	3.38238e-05	0.013453	0.0148845	0.0134561	0.000339611	5.77587e-05	0.000176505	0.00174262	0.242575	0.000628298	0.00501171	0.000316034	0.00289723	0.00172424	0.00155133	0.00514355	0.00240836	0.00350816	0.00240836	0.00136116	0.0012858	0.00203502	5.3611e-05	0.00030916	6.61729e-05	0.156046	0.00301483	0.0229612	0.0160545	0.0229612	0.000596324	0.0270958	0.000596324	9.73549e-05	0.00624333	9.73549e-05
N5	13	OD	Normal	18	0.000845372	0.00274489	0.00463606	0.0110404	0.00463606	3.46386e-05	0.0062191	3.01298e-05	0.0152257	0.0123358	0.0168155	0.000377335	0.000446154	5.17523e-06	0.00193324	0.186087	0.000213712	7.62967e-05	0.00113705	8.37519e-05	0.00347037	0.00913761	0.00347037	0.0077517	0.0042958	0.0077517	1.23895e-05	0.00149627	1.23895e-05	4.99743e-05	0.000310363	0.00012363	0.16294	0.00304102	0.00166786	0.100173	0	0.000222843	0.0703867	0.000222843	5.89442e-05	0.0376827	3.12564e-05
N8	14	OS	Normal	18	0.00275614	0.00241747	0.0042062	0.0187374	0.0042062	0.0034142	0.00410934	0.00609139	0.00999392	0.013384	0.00999392	0.000831759	0.000142859	0.000831759	0.00532608	0.324224	0	0.00758707	0.000328935	0.00758707	0.00321879	0.00637234	0.00743205	0.00419135	0.00471691	0.00419135	0.000372295	0.00407004	0.000229159	0.00079481	0.000257781	0.000815071	0.162616	0.00888173	0.0119345	0.0205151	0.0138691	0.000496586	0.114354	0.000406538	5.9136e-05	0.0126973	5.9136e-05
N9	15	OD	Normal	20	0.000282479	0.00145801	0.0069123	0.0122512	0.0069123	0.00069478	0.0038219	0.00126504	0.0156194	0.0106386	0.0156194	0.00100326	0.000299559	0.00100326	0.00233248	0.223294	0	0	1.59923e-05	0	0.00158376	0.0042443	0.00112502	0.0019794	0.0050749	0.0019794	0.000936261	0.00026504	0.000628603	0.000179046	4.43087e-05	0.000132953	0.139143	0.00407454	0.0668567	0.0316998	0.112626	0.000674974	0.0944846	0.000710188	5.66459e-06	0.020125	0
