# Supplementary material for: Pro-inflammatory cytokines in aqueous humor from dogs with anterior uveitis and post-operative ocular hypertension following phacoemulsification, primary glaucoma, and normal healthy eyes
Source: PLoS One. 2022 Aug 23;17(8):e0273449. doi: 10.1371/journal.pone.0273449 (PMC9398016; doi:10.1371/journal.pone.0273449)
Supplement: S2 Table — The “SumStats” table displays the summary statistics for each cytokine (normalized Total Peak Area, nTPA) and group including median, minimun, maximum, and n = the number of samples in each group. The “Q1Result” show the comparison between all groups for each cytokine including the raw p-value (KW_Raw_p) and Bonferroni adjusted p-value (KW_Bon_P). It also includes raw p-values for pairwise comparisons between groups (DSCF_Raw_P). The “Q2Results” shows the correlation between IOP and each cytokine including n = number of samples in correlation, Spearman correlation (SpearCorr), raw p-value (Spear_Raw_p), and Bonferroni adjusted p-value (Spear_Bon_p). (XLSX) [file pone.0273449.s002.xlsx]

## Sheet: SumStats
VAR	Group	n	mean	s	SE	min	Q1	median	Q3	max
CSF2_manual	Glaucoma	6	0.00472142	0.00554781	0.00226489	0	0.00167844	0.00299115	0.00516952	0.0154983
CSF2_manual	Normal	5	0.000400177	0.000263826	0.000117987	6.49919e-05	0.000222843	0.000406538	0.000596324	0.000710188
CSF2_manual	POH	10	0.00172208	0.00327281	0.00103495	0	4.1661e-05	0.000121551	0.000915538	0.00874475
IFNg_manual	Glaucoma	6	0.276949	0.407722	0.166452	0.000338181	0.128577	0.14201	0.14751	1.10125
IFNg_manual	Normal	5	0.0309499	0.0464832	0.0207879	0	0.00529278	0.0138691	0.0229612	0.112626
IFNg_manual	POH	10	0.0763689	0.0677223	0.0214157	0.0147658	0.0353835	0.0598504	0.0908943	0.246964
IL12a_manual	Glaucoma	6	0.00733755	0.00337447	0.00137762	0.00390454	0.00540977	0.00612847	0.00921711	0.0132369
IL12a_manual	Normal	5	0.00538399	0.0036935	0.00165178	0.0019794	0.00240836	0.00419135	0.0077517	0.0105891
IL12a_manual	POH	10	0.00817893	0.00738088	0.00233404	0.00139749	0.00434492	0.00619391	0.00953854	0.0260249
IL12b_manual	Glaucoma	6	0.00187065	0.00288817	0.00117909	1.16322e-05	7.3412e-05	0.000941348	0.00162131	0.00763485
IL12b_manual	Normal	5	0.000581034	0.000851631	0.000380861	0	1.23895e-05	0.000229159	0.000628603	0.00203502
IL12b_manual	POH	10	0.00266394	0.00396841	0.00125492	1.75261e-05	0.000633986	0.00117574	0.00327088	0.0132812
IL13_manual	Glaucoma	6	0.000216214	0.000181712	7.41836e-05	2.92702e-05	3.92294e-05	0.000191282	0.000372335	0.000473883
IL13_manual	Normal	5	0.000251869	0.000315934	0.00014129	6.61729e-05	0.000121516	0.00012363	0.000132953	0.000815071
IL13_manual	POH	10	0.000340633	0.000254244	8.03992e-05	0	0.000185496	0.000261083	0.000656022	0.000717413
IL18_3	Glaucoma	6	0.714428	0.434973	0.177577	0.369137	0.415294	0.590002	0.774719	1.54741
IL18_3	Normal	5	0.141293	0.0325357	0.0145504	0.0857168	0.139143	0.156046	0.162616	0.16294
IL18_3	POH	10	0.394827	0.126585	0.0400296	0.253362	0.268418	0.371399	0.462947	0.666966
IL1a_manual	Glaucoma	6	0.0144963	0.018209	0.0074338	0.00128239	0.00199543	0.0040843	0.0345588	0.0409727
IL1a_manual	Normal	5	0.00363724	0.00258507	0.00115608	0	0.00243164	0.0042062	0.00463606	0.0069123
IL1a_manual	POH	10	0.00548083	0.00475948	0.00150508	0.0016889	0.00186728	0.00357921	0.00757135	0.0139599
IL1b_manual	Glaucoma	6	0.000458166	0.000913597	0.000372974	4.68757e-05	5.8819e-05	0.000103898	0.000113286	0.00232222
IL1b_manual	Normal	5	0.001491	0.00262646	0.00117459	3.01298e-05	3.38238e-05	3.46371e-05	0.00126504	0.00609139
IL1b_manual	POH	10	0.00163383	0.00174624	0.000552211	6.91729e-05	0.000157918	0.00081869	0.00313228	0.00477983
IL3_manual	Glaucoma	6	0.014931	0.00259627	0.00105992	0.0126992	0.0131954	0.0143151	0.0151639	0.0198971
IL3_manual	Normal	5	0.0148417	0.00324218	0.00144994	0.00999392	0.0134561	0.0156194	0.0168155	0.0183238
IL3_manual	POH	10	0.0152134	0.0038222	0.00120869	0.00870727	0.0120779	0.0148548	0.0169624	0.0212026
IL4_manual	Glaucoma	6	0.00130302	0.000632452	0.000258197	0.000711871	0.000755611	0.00110453	0.00186355	0.00227803
IL4_manual	Normal	5	0.000448144	0.000440326	0.00019692	5.17523e-06	0.000176505	0.000224023	0.000831759	0.00100326
IL4_manual	POH	10	0.00154994	0.000768526	0.000243029	0.000318437	0.000907425	0.00144715	0.00216425	0.00273216
IL5_manual	Glaucoma	6	0.0016171	0.00361195	0.00147457	0	0	0.000166489	0.000388578	0.00898103
IL5_manual	Normal	5	0.000865948	0.0014879	0.000665409	0	0	0.000213712	0.000628298	0.00348773
IL5_manual	POH	10	0.0183258	0.0249834	0.00790046	0	0.000164295	0.00709806	0.0239625	0.077374
IL6_manual	Glaucoma	6	0.000386608	0.000493055	0.000201289	0	1.84318e-05	0.000200964	0.000654424	0.00124486
IL6_manual	Normal	5	0.00227151	0.00319332	0.0014281	0	8.37519e-05	0.000789471	0.00289723	0.00758707
IL6_manual	POH	10	0.00253214	0.00181182	0.000572948	9.09117e-06	0.00110553	0.00207574	0.00441711	0.00489926
IL8_manual	Glaucoma	6	0.0293378	0.048124	0.0196465	0	0.00633262	0.0119502	0.0191083	0.126686
IL8_manual	Normal	5	0.00385021	0.00251031	0.00112265	0.00112502	0.00208007	0.00347037	0.00514355	0.00743205
IL8_manual	POH	10	0.0175958	0.0200692	0.00634645	0.00527916	0.0067787	0.0080955	0.0208139	0.0713827
IOP	Glaucoma	6	65.8333	14.1622	5.78168	46	60	62.5	79	85
IOP	Normal	5	18	2.34521	1.04881	16	16	17	20	21
IOP	POH	10	32.8	9.56614	3.02508	12	28	35	40	44
TNFa_3	Glaucoma	6	0.0184912	0.0123147	0.00502745	0.00495714	0.00971239	0.0172685	0.0224207	0.0393201
TNFa_3	Normal	5	0.00112099	0.000976743	0.000436813	0.000282479	0.000523144	0.000845372	0.00119783	0.00275614
TNFa_3	POH	10	0.0113006	0.00341697	0.00108054	0.00410528	0.00969047	0.0116704	0.0139955	0.0151646
TPO_manual	Glaucoma	6	0.000676825	0.0016351	0.000667529	0	0	6.52976e-06	3.35231e-05	0.00401437
TPO_manual	Normal	5	3.99229e-05	3.91269e-05	1.74981e-05	0	1.1867e-05	3.12564e-05	5.9136e-05	9.73549e-05
TPO_manual	POH	10	0.000142525	0.000175084	5.53665e-05	0	7.59246e-06	2.54201e-05	0.000343794	0.000417957

## Sheet: Q1Results
VAR	KW_Raw_p	KW_Bon_P	Comparison	WilcoxonZ	DSCFValue	DSCF_Raw_P
CSF2_manual	0.194956	1	Glaucoma vs. Normal	1.82574	2.58199	0.161159
CSF2_manual	0.194956	1	Glaucoma vs. POH	1.41421	2	0.333499
CSF2_manual	0.194956	1	Normal vs. POH	0.61292	0.8668	0.813057
IFNg_manual	0.0356123	0.569796	Glaucoma vs. Normal	2.00832	2.84019	0.110172
IFNg_manual	0.0356123	0.569796	Glaucoma vs. POH	1.73544	2.45429	0.191991
IFNg_manual	0.0356123	0.569796	Normal vs. POH	-1.83712	2.59808	0.157547
IL12a_manual	0.740818	1	Glaucoma vs. Normal	0.912871	1.29099	0.632143
IL12a_manual	0.740818	1	Glaucoma vs. POH	0.108465	0.153393	0.993535
IL12a_manual	0.740818	1	Normal vs. POH	-0.489898	0.69282	0.87612
IL12b_manual	0.210464	1	Glaucoma vs. Normal	0.912871	1.29099	0.632143
IL12b_manual	0.210464	1	Glaucoma vs. POH	-0.542326	0.766965	0.850394
IL12b_manual	0.210464	1	Normal vs. POH	-1.83712	2.59808	0.157547
IL13_manual	0.528755	1	Glaucoma vs. Normal	0	0	1
IL13_manual	0.528755	1	Glaucoma vs. POH	-0.867722	1.22714	0.660694
IL13_manual	0.528755	1	Normal vs. POH	-0.979796	1.38564	0.589657
IL18_3	0.00122506	0.019601	Glaucoma vs. Normal	2.73861	3.87298	0.0169793
IL18_3	0.00122506	0.019601	Glaucoma vs. POH	2.06084	2.91447	0.0981118
IL18_3	0.00122506	0.019601	Normal vs. POH	-3.06186	4.33013	0.00622801
IL1a_manual	0.920642	1	Glaucoma vs. Normal	0.365148	0.516398	0.929146
IL1a_manual	0.920642	1	Glaucoma vs. POH	0.325396	0.460179	0.943308
IL1a_manual	0.920642	1	Normal vs. POH	-0.122474	0.173205	0.991764
IL1b_manual	0.124272	1	Glaucoma vs. Normal	0.730297	1.0328	0.745491
IL1b_manual	0.124272	1	Glaucoma vs. POH	-2.1693	3.06786	0.0765173
IL1b_manual	0.124272	1	Normal vs. POH	-1.10227	1.55885	0.512645
IL3_manual	0.951024	1	Glaucoma vs. Normal	-0.365148	0.516398	0.929146
IL3_manual	0.951024	1	Glaucoma vs. POH	-0.21693	0.306786	0.974391
IL3_manual	0.951024	1	Normal vs. POH	0	0	1
IL4_manual	0.0308849	0.494158	Glaucoma vs. Normal	2.00832	2.84019	0.110172
IL4_manual	0.0308849	0.494158	Glaucoma vs. POH	-0.759257	1.07375	0.72801
IL4_manual	0.0308849	0.494158	Normal vs. POH	-2.44949	3.4641	0.0380346
IL5_manual	0.132686	1	Glaucoma vs. Normal	-0.191485	0.270801	0.979989
IL5_manual	0.132686	1	Glaucoma vs. POH	-1.65145	2.3355	0.224191
IL5_manual	0.132686	1	Normal vs. POH	-1.60658	2.27204	0.242799
IL6_manual	0.0647816	1	Glaucoma vs. Normal	-1.00645	1.42333	0.572764
IL6_manual	0.0647816	1	Glaucoma vs. POH	-2.38624	3.37465	0.0448553
IL6_manual	0.0647816	1	Normal vs. POH	-0.857321	1.21244	0.667242
IL8_manual	0.0368832	0.590131	Glaucoma vs. Normal	1.64317	2.32379	0.22755
IL8_manual	0.0368832	0.590131	Glaucoma vs. POH	0	0	1
IL8_manual	0.0368832	0.590131	Normal vs. POH	-2.69444	3.81051	0.019313
IOP	0.00044169	0.00706704	Glaucoma vs. Normal	2.75115	3.89071	0.0163641
IOP	0.00044169	0.00706704	Glaucoma vs. POH	3.26599	4.6188	0.00313061
IOP	0.00044169	0.00706704	Normal vs. POH	-2.4605	3.47967	0.0369426
TNFa_3	0.00302493	0.048399	Glaucoma vs. Normal	2.73861	3.87298	0.0169793
TNFa_3	0.00302493	0.048399	Glaucoma vs. POH	1.08465	1.53393	0.523597
TNFa_3	0.00302493	0.048399	Normal vs. POH	-3.06186	4.33013	0.00622801
TPO_manual	0.682184	1	Glaucoma vs. Normal	-0.737028	1.04231	0.741451
TPO_manual	0.682184	1	Glaucoma vs. POH	-0.764902	1.08173	0.724573
TPO_manual	0.682184	1	Normal vs. POH	-0.245829	0.347654	0.967235

## Sheet: Q2Results
Variable1	Variable2	n	SpearCorr	Spear_Raw_p	Spear_Bon_p
TNFa_3	IOP	21	0.540665	0.0113872	0.170808
IL1a_manual	IOP	21	-0.0676644	0.770727	1
IL1b_manual	IOP	21	0.0208198	0.928625	1
IL3_manual	IOP	21	0.0761225	0.742947	1
IL4_manual	IOP	21	0.310996	0.169999	1
IL5_manual	IOP	21	-0.161056	0.485533	1
IL6_manual	IOP	21	-0.29385	0.196045	1
IL8_manual	IOP	21	0.261549	0.252105	1
IL12a_manual	IOP	21	0.018868	0.935302	1
IL12b_manual	IOP	21	0.0670138	0.772875	1
IL13_manual	IOP	21	-0.128172	0.579795	1
IL18_3	IOP	21	0.636306	0.00192871	0.0289306
IFNg_manual	IOP	21	0.54587	0.0104731	0.157097
CSF2_manual	IOP	21	0.119218	0.606752	1
TPO_manual	IOP	21	-0.194501	0.398195	1
